# Supplementary material for: A Novel Biomarker Panel to Identify Steroid Resistance in Childhood Idiopathic Nephrotic Syndrome
Source: Biomark Insights. 2017 Mar 8;12:1177271917695832. doi: 10.1177/1177271917695832 (PMC5391984; doi:10.1177/1177271917695832)
Supplement: Supplementary material [file Supplementary_Table1.xlsx]

## Sheet: Protein Align_(3 of 5 minimum)
Protein Identification and Relative Quantitation			Group A Ratios				Group B Ratios				Group C Ratios				Group D Ratios				Group E Ratios			Average Ratio for SSNS/SRNS					Average Log2	p-value TTEST (Null)
Protein alignment number	Accession Number	Name	115:114	116:114	117:114		115:114	116:114	117:114		115:114	116:114	117:114		115:114	116:114	117:114		115:114	116:114	117:114	SSNS/SRNS Group A	SSNS/SRNS Group B	SSNS/SRNS Group C	SSNS/SRNS Group D	SSNS/SRNS Group E				TTEST Null values
1	sp|P02768|ALBU_HUMAN	Serum albumin OS=Homo sapiens GN=ALB PE=1 SV=2	-0.0281574	-0.301684	-0.361947		-0.0619126	0.10662	0.0886471		-0.0355935	0.180583	0.0997121		-0.0235713	0.182497	0.198417		-0.0272218	-0.201531	-0.185968	-0.331816	0.0976337	0.140148	0.190457	-0.19375	-0.0194654	0.858983		0	0	0	0	0
2	sp|P01009|A1AT_HUMAN	Alpha-1-antitrypsin OS=Homo sapiens GN=SERPINA1 PE=1 SV=3	0.0544483	-0.186328	-0.237561		-0.0271465	0.32605	0.286535		5.17719e-08	0.42296	0.342423		-0.0115553	0.239245	0.262099		0.00331783	-0.189308	-0.160307	-0.211945	0.306293	0.382692	0.250672	-0.174808	0.110581	0.429648		0	0	0	0	0
3	sp|P02787|TRFE_HUMAN	Serotransferrin OS=Homo sapiens GN=TF PE=1 SV=2	0.0106862	-0.0786197	-0.116245		-0.0408975	-0.00886762	-0.0564417		0.00310451	0.361593	0.278643		0.00769407	0.377067	0.408136		0.0220891	-0.152792	-0.121092	-0.0974322	-0.0326547	0.320118	0.392602	-0.136942	0.0891383	0.466764		0	0	0	0	0
4	sp|P01024|CO3_HUMAN	Complement C3 OS=Homo sapiens GN=C3 PE=1 SV=2	0.0294383	-0.323064	-0.322513		0.0519795	-0.101495	-0.0942932		0.0480962	-0.210801	-0.205329		-0.0255732	-0.124574	0.00591675		0.037988	-0.246635	-0.17481	-0.322789	-0.0978941	-0.208065	-0.0593285	-0.210722	-0.17976	0.0181801		0	0	0	0	0
5	sp|P00450|CERU_HUMAN	Ceruloplasmin OS=Homo sapiens GN=CP PE=1 SV=1	0.0243396	-0.0814709	-0.0505228		-0.00619936	0.0914492	0.108352		-0.00687832	0.540862	0.479792		-5.17719e-08	0.267522	0.296837		-0.00311706	-0.0366776	0.0129147	-0.0659968	0.0999004	0.510327	0.282179	-0.0118814	0.162906	0.196822		0	0	0	0	0
7	sp|P04264|K2C1_HUMAN	Keratin, type II cytoskeletal 1 OS=Homo sapiens GN=KRT1 PE=1 SV=6	0.0485828	-0.332811	-0.294592		-0.0146817	0.132439	0.145128		0.0186557	0.201654	0.173144		-0.0140974	0.0442869	0.0783615		0.0024841	-0.148405	-0.092699	-0.313702	0.138784	0.187399	0.0613242	-0.120552	-0.00934932	0.92425		0	0	0	0	0
8	sp|P01011|AACT_HUMAN	Alpha-1-antichymotrypsin OS=Homo sapiens GN=SERPINA3 PE=1 SV=2	0.0185057	0.0396517	0.0049146		0.0499647	-0.190913	-0.168585		0.00368755	0.310818	0.227546		0.0108755	0.0614766	0.0656657		-0.0111353	0.0851737	0.0433673	0.0222832	-0.179749	0.269182	0.0635711	0.0642705	0.0479116	0.53896		0	0	0	0	0
9	sp|P25311|ZA2G_HUMAN	Zinc-alpha-2-glycoprotein OS=Homo sapiens GN=AZGP1 PE=1 SV=2	0.000634209	0.212743	0.198245		-0.0346902	0.0191953	-0.044344		0.0303948	0.572108	0.486378		0.0204228	0.425807	0.447616		0.0255696	0.359985	0.37157	0.205494	-0.0125743	0.529243	0.436712	0.365778	0.30493	0.0330322		0	0	0	0	0
11	sp|P04217|A1BG_HUMAN	Alpha-1B-glycoprotein OS=Homo sapiens GN=A1BG PE=1 SV=3	0.0535357	0.132509	0.107797		0.00332179	0.350614	0.297226		0.0164069	0.78239	0.684482		0.0264803	0.698687	0.663189		-0.0124341	0.174049	0.17278	0.120153	0.32392	0.733436	0.680938	0.173414	0.406372	0.0333386		0	0	0	0	0
12	sp|P02647|APOA1_HUMAN	Apolipoprotein A-I OS=Homo sapiens GN=APOA1 PE=1 SV=1	0.105746	-0.130238	-0.148572		-0.109449	-0.392688	-0.343387		0.0452161	-0.310301	-0.35407		0.0147347	-0.244648	-0.127361		0.0608026	-0.57889	-0.571475	-0.139405	-0.368038	-0.332186	-0.186005	-0.575183	-0.320163	0.0140808		0	0	0	0	0
13	sp|P35908|K22E_HUMAN	Keratin, type II cytoskeletal 2 epidermal OS=Homo sapiens GN=KRT2 PE=1 SV=2	0.0236494	-0.194048	-0.201173		0.0366643	0.107994	0.148023		-0.00155864	0.209716	0.120948		0.0144224	-0.0535515	-0.0444248		-0.00989106	-0.0714461	-0.055921	-0.19761	0.128009	0.165332	-0.0489881	-0.0636836	-0.00338828	0.961962		0	0	0	0	0
14	sp|P04746|AMYP_HUMAN	Pancreatic alpha-amylase OS=Homo sapiens GN=AMY2A PE=1 SV=2	0.0125843	0.203518	0.175018										0.113028	-0.0621194	0.0642062		-0.0536836	-0.00504027	0.141234	0.189268			0.0010434	0.0680971	0.0861362	0.258298		0	0	0	0	0
16	sp|P98160|PGBM_HUMAN	Basement membrane-specific heparan sulfate proteoglycan core protein OS=Homo sapiens GN=HSPG2 PE=1 SV=3	-0.082286	0.0275165	0.0078386						-0.0283312	0.136141	0.00354481		0.0200674	0.0045427	-0.0470045		0.000523203	-0.00429531	5.17719e-08	0.0176776		0.069843	-0.0212309	-0.00214763	0.0160355	0.473538		0	0	0	0	0
17	sp|P05154|IPSP_HUMAN	Plasma serine protease inhibitor OS=Homo sapiens GN=SERPINA5 PE=1 SV=2	-0.000635499	0.24818	0.247111						-0.0715033	-0.10524	-0.0958435		-0.011125	-0.047558	-0.0508779		0.0294805	-0.0890393	-0.0282212	0.247645		-0.100542	-0.049218	-0.0586303	0.0098139	0.910187		0	0	0	0	0
18	sp|P01859|IGHG2_HUMAN	Ig gamma-2 chain C region OS=Homo sapiens GN=IGHG2 PE=1 SV=2	0.0640747	-0.102382	-0.0736329		0.00907661	-0.121229	-0.105423		0.0245168	-0.17671	-0.235987		0.0411714	-0.453368	-0.368863		0.0272972	0.362632	0.410888	-0.0880075	-0.113326	-0.206348	-0.411116	0.38676	-0.0864075	0.546229		0	0	0	0	0
19	sp|P02763|A1AG1_HUMAN	Alpha-1-acid glycoprotein 1 OS=Homo sapiens GN=ORM1 PE=1 SV=1	0.0541797	0.141846	0.138488		-0.00260038	0.18657	0.167732		0.0366158	0.22532	0.141224		0.0246451	0.108656	0.0931541		-0.00319265	0.0674278	0.105231	0.140167	0.177151	0.183272	0.100905	0.0863296	0.137565	0.00214334		0	0	0	0	0
20	sp|P01008|ANT3_HUMAN	Antithrombin-III OS=Homo sapiens GN=SERPINC1 PE=1 SV=1	0.0119883	-0.338493	-0.356554		0.0403022	-0.229434	-0.179476		-0.00813561	-0.157369	-0.193516		0.0656466	0.0369091	0.0247995		0.0113036	-0.523381	-0.444326	-0.347524	-0.204455	-0.175443	0.0308543	-0.483854	-0.236084	0.0525291		0	0	0	0	0
21	sp|P02766|TTHY_HUMAN	Transthyretin OS=Homo sapiens GN=TTR PE=1 SV=1	0.034459	-0.287707	-0.273839		-0.0783646	-0.394697	-0.66718		0.00926204	-0.205956	-0.445122		0.0111749	0.0121641	-0.116968		-0.0114296	-0.48933	-0.492948	-0.280773	-0.530938	-0.325539	-0.052402	-0.491139	-0.336158	0.016973		0	0	0	0	0
23	sp|P02750|A2GL_HUMAN	Leucine-rich alpha-2-glycoprotein OS=Homo sapiens GN=LRG1 PE=1 SV=2	0.038697	-0.230433	-0.133274		0.0213249	0.193326	0.219148		-0.0413423	0.489742	0.406054		0.0045075	0.27485	0.270072		0	0.157526	0.166193	-0.181853	0.206237	0.447898	0.272461	0.16186	0.181321	0.153209		0	0	0	0	0
24	sp|P35527|K1C9_HUMAN	Keratin, type I cytoskeletal 9 OS=Homo sapiens GN=KRT9 PE=1 SV=3	0.0239593	-0.161998	-0.160368		0.0174381	0.291492	0.259933		0.00696078	0.240006	0.049344		-0.00489516	0.169005	0.0929407		-0.0206698	-0.276131	-0.238505	-0.161183	0.275713	0.144675	0.130973	-0.257318	0.0265719	0.804894		0	0	0	0	0
25	sp|P08185|CBG_HUMAN	Corticosteroid-binding globulin OS=Homo sapiens GN=SERPINA6 PE=1 SV=1	-0.00774432	-0.0103116	-0.0138383		0.0126111	0.13435	0.175988		0.00722858	0.519544	0.468896		-0.0123485	0.318105	0.256604		0.00756522	0.12487	0.0940354	-0.0120749	0.155169	0.49422	0.287355	0.109452	0.206824	0.0747598		0	0	0	0	0
26	sp|Q14624|ITIH4_HUMAN	Inter-alpha-trypsin inhibitor heavy chain H4 OS=Homo sapiens GN=ITIH4 PE=1 SV=4	-0.0411682	-0.00667318	-0.0294395						0.0294893	0.0119591	-0.136742		-0.0398014	-0.0304296	-0.0667475		-0.0318557	0.0286591	0.0677691	-0.0180564		-0.0623916	-0.0485886	0.0482141	-0.0202056	0.471885		0	0	0	0	0
27	sp|P01042|KNG1_HUMAN	Kininogen-1 OS=Homo sapiens GN=KNG1 PE=1 SV=2	-0.120262	0.488114	0.472106		0.00629538	-0.15345	-0.100664		-0.0645467	-0.215595	-0.158405		0.0847812	-0.189013	-0.204864		0.0340234	0.0765948	0.0694893	0.48011	-0.127057	-0.187	-0.196939	0.0730421	0.00843135	0.950469		0	0	0	0	0
28	sp|P01133|EGF_HUMAN	Pro-epidermal growth factor OS=Homo sapiens GN=EGF PE=1 SV=2	0.0115167	0.358587	0.352307										0.0115685	-0.0632579	-0.0656913		0.0286977	0.0924835	0.0384452	0.355447			-0.0644746	0.0654643	0.118812	0.439467		0	0	0	0	0
29	sp|Q08380|LG3BP_HUMAN	Galectin-3-binding protein OS=Homo sapiens GN=LGALS3BP PE=1 SV=1	-0.0113534	0.146695	0.189072										0.0790454	0.170593	0.114542		-0.0459739	0.00774849	-0.00428856	0.167884			0.142567	0.00172997	0.10406	0.181695		0	0	0	0	0
30	sp|P02774|VTDB_HUMAN	Vitamin D-binding protein OS=Homo sapiens GN=GC PE=1 SV=1	0.00846208	-0.657708	-0.678527		0.00101422	-0.469594	-0.588054		0.0257028	-0.492389	-0.762694		-0.0116593	-0.102642	-0.0538956		0.0843454	-0.94543	-0.892439	-0.668118	-0.528824	-0.627542	-0.0782688	-0.918934	-0.564337	0.0147949		0	0	0	0	0
31	sp|P0C0L5|CO4B_HUMAN	Complement C4-B OS=Homo sapiens GN=C4B PE=1 SV=1	0.0348768	-0.129994	-0.152664		0.0423341	0.0165703	0.0642441		-0.00134066	0.0565217	-0.0398317		0.0236711	0.0146708	0.0122665		-0.0309434	-0.27568	-0.151655	-0.141329	0.0404072	0.00834501	0.0134686	-0.213667	-0.058555	0.308102		0	0	0	0	0
34	sp|P41222|PTGDS_HUMAN	Prostaglandin-H2 D-isomerase OS=Homo sapiens GN=PTGDS PE=1 SV=1	-0.0215396	0.362623	0.344571		-0.0139442	-0.0203095	-0.025396		0.0261614	0.0716536	0.0106451		0.0178024	-0.375814	-0.395606		-0.0921924	0.542873	0.488334	0.353597	-0.0228528	0.0411493	-0.38571	0.515603	0.100357	0.556888		0	0	0	0	0
36	sp|P10451-2|OSTP_HUMAN	Isoform OP1A of Osteopontin OS=Homo sapiens GN=SPP1	-0.0385914	0.471452	0.437222						0.0144461	0.0520258	0.0337605		-0.0243972	-0.215651	-0.245892		-0.0218181	0.129838	0.132652	0.454337		0.0428932	-0.230771	0.131245	0.0994257	0.532038		0	0	0	0	0
37	sp|P00738|HPT_HUMAN	Haptoglobin OS=Homo sapiens GN=HP PE=1 SV=1	0.0813782	-0.530168	-0.501156		0.000434563	-0.529768	-0.55038		0.0392163	0.293565	0.181736		-0.0252746	-0.505601	-0.489598					-0.515662	-0.540074	0.23765	-0.497599		-0.328921	0.180274		0	0	0	0	0
38	sp|P05543|THBG_HUMAN	Thyroxine-binding globulin OS=Homo sapiens GN=SERPINA7 PE=1 SV=2	0.0288114	0.132592	0.119392		-0.0277253	0.299273	0.180538		-0.0688458	0.404578	0.293379		-0.0106834	0.192937	0.233947		-0.0620635	0.0198685	0.0927135	0.125992	0.239906	0.348978	0.213442	0.056291	0.196922	0.0170101		0	0	0	0	0
40	sp|P01857|IGHG1_HUMAN	Ig gamma-1 chain C region OS=Homo sapiens GN=IGHG1 PE=1 SV=1	0.00611298	0.0760753	0.0488511		-0.0211098	-0.480414	-0.51854		0.00164205	-0.45048	-0.728263		0.0216	-0.467533	-0.409156		0.00991242	0.01625	0.0282476	0.0624632	-0.499477	-0.589372	-0.438345	0.0222488	-0.288496	0.103578		0	0	0	0	0
41	sp|P01023|A2MG_HUMAN	Alpha-2-macroglobulin OS=Homo sapiens GN=A2M PE=1 SV=2	-0.0409676	-0.154296	-0.123887		-0.0591778	-0.110739	-0.238635						0.0337939	-0.232843	-0.110795					-0.139092	-0.174687		-0.171819		-0.161866	0.00493833		0	0	0	0	0
43	sp|P43652|AFAM_HUMAN	Afamin OS=Homo sapiens GN=AFM PE=1 SV=1	-0.0116074	-0.178401	-0.160176		0.0384471	0.0430461	0.0962893		0.0166976	0.537425	0.437633		-0.0271499	0.337576	0.295765		0.0158916	-0.113849	-0.0616354	-0.169288	0.0696677	0.487529	0.31667	-0.0877421	0.123367	0.372974		0	0	0	0	0
44	sp|P12109|CO6A1_HUMAN	Collagen alpha-1(VI) chain OS=Homo sapiens GN=COL6A1 PE=1 SV=3	-0.00310371	0.179509	0.175466										-0.114007	0.0476089	-0.0392658		-0.0681072	-0.0217512	0.0155927	0.177488			0.00417154	-0.00307921	0.0595266	0.419344		0	0	0	0	0
45	sp|P0CG06|LAC3_HUMAN	Ig lambda-3 chain C regions OS=Homo sapiens GN=IGLC3 PE=1 SV=1	0.0189807	-0.121431	-0.130961		-0.0736832	-0.400746	-0.356974		-0.0269103	0.0128802	-0.0580671		-0.00598171	0	0.00865802		-0.0291498	0.446577	0.48345	-0.126196	-0.37886	-0.0225935	0.00432901	0.465013	-0.0116614	0.93627		0	0	0	0	0
46	sp|P06396|GELS_HUMAN	Gelsolin OS=Homo sapiens GN=GSN PE=1 SV=1	-0.0662207	0.0767943	0.0870487						0.0857582	-0.0793652	0.067886		0.00333078	-0.0862337	-0.0750898		-0.0346804	-0.00499766	0.0675794	0.0819215		-0.0057396	-0.0806618	0.0312909	0.00670275	0.857216		0	0	0	0	0
49	sp|P01876|IGHA1_HUMAN	Ig alpha-1 chain C region OS=Homo sapiens GN=IGHA1 PE=1 SV=2	-0.00670567	-0.102531	-0.0744855		0.147004	-0.475154	-0.360278		-0.0176887	-0.225556	-0.283825		-0.0146882	-0.633504	-0.585567		-0.0427711	0.290875	0.279716	-0.0885082	-0.417716	-0.254691	-0.609536	0.285296	-0.217031	0.227564		0	0	0	0	0
50	sp|Q96PD5-2|PGRP2_HUMAN	Isoform 2 of N-acetylmuramoyl-L-alanine amidase OS=Homo sapiens GN=PGLYRP2	0.0679794	-0.201003	-0.103344		-0.116511	-0.205151	0.00325684		-0.0641293	0.237603	0.0565031		-0.0610733	0.357786	0.191664		-0.100013	-0.0930154	-0.165033	-0.152174	-0.100947	0.147053	0.274725	-0.129024	0.00792656	0.930728		0	0	0	0	0
51	sp|P01833|PIGR_HUMAN	Polymeric immunoglobulin receptor OS=Homo sapiens GN=PIGR PE=1 SV=4	-0.0585661	0.249305	0.272344		0.161845	0.289745	0.364829		-0.00495556	-0.135787	-0.2196		-0.0471697	-0.232916	-0.24701		0.0835929	0.345465	0.299854	0.260824	0.327287	-0.177694	-0.239963	0.322659	0.0986227	0.478993		0	0	0	0	0
52	sp|P54802|ANAG_HUMAN	Alpha-N-acetylglucosaminidase OS=Homo sapiens GN=NAGLU PE=1 SV=1	0.0589478	0.00888071	0.023144										-0.14282	-0.199795	0.0420548		0.112307	0.308264	0.301229	0.0160123			-0.0788702	0.304747	0.0806296	0.556925		0	0	0	0	0
53	sp|P14543-2|NID1_HUMAN	Isoform 2 of Nidogen-1 OS=Homo sapiens GN=NID1	-0.0437891	0.105664	0.104071										0.0337988	-0.0234986	0.0337037		0.13843	0.0883759	0.0989237	0.104867			0.00510256	0.0936498	0.0678732	0.164401		0	0	0	0	0
54	sp|P02760|AMBP_HUMAN	Protein AMBP OS=Homo sapiens GN=AMBP PE=1 SV=1	-0.0313327	-7.88558e-05	-0.0531193		-0.00476986	-0.240015	-0.317802		0.0173628	-0.179788	-0.36209		0.00721015	-0.106535	-0.218879		0.0426334	0.320638	0.341059	-0.0265991	-0.278909	-0.270939	-0.162707	0.330848	-0.0816611	0.509188		0	0	0	0	0
55	sp|P01834|IGKC_HUMAN	Ig kappa chain C region OS=Homo sapiens GN=IGKC PE=1 SV=1	0.0412403	-0.0174993	0.0234938		0.0618887	-0.230959	-0.177316		0.0248316	-0.509034	-0.50429		0.00317591	-0.524378	-0.486556		-0.0534161	0.508419	0.495646	0.00299727	-0.204138	-0.506662	-0.505467	0.502032	-0.142247	0.490775		0	0	0	0	0
56	sp|P10909-2|CLUS_HUMAN	Isoform 2 of Clusterin OS=Homo sapiens GN=CLU	-0.0715703	0.106656	0.0800561						0.00388329	-5.17719e-08	-0.019501		-0.0954101	-0.235698	-0.248075		0.159546	-0.188469	0.0725895	0.0933561		-0.00975054	-0.241886	-0.0579395	-0.0540551	0.496874		0	0	0	0	0
57	sp|P19652|A1AG2_HUMAN	Alpha-1-acid glycoprotein 2 OS=Homo sapiens GN=ORM2 PE=1 SV=2	0.0290822	0.241025	0.234168		0.0684053	0.0613945	0.0707662		0.0285922	0.364777	0.268878		0.0378128	0.508387	0.410417		-0.0535695	0.231348	0.261899	0.237597	0.0660804	0.316827	0.459402	0.246623	0.265306	0.0140835		0	0	0	0	0
58	sp|P01019|ANGT_HUMAN	Angiotensinogen OS=Homo sapiens GN=AGT PE=1 SV=1	0.0352767	-0.246611	-0.278557		-0.0417995	-0.17298	-0.277821		-0.0650866	-0.225274	-0.29543						0.0194236	-0.42287	-0.32909	-0.262584	-0.225401	-0.260352		-0.37598	-0.281079	0.00332769		0	0	0	0	0
59	sp|P02790|HEMO_HUMAN	Hemopexin OS=Homo sapiens GN=HPX PE=1 SV=2	0.0154002	-0.363319	-0.293014		0.0891069	-0.300035	-0.431003		-0.0147039	-0.332062	-0.341159						0.0317862	-0.539722	-0.569073	-0.328166	-0.365519	-0.336611		-0.554398	-0.396173	0.00505164		0	0	0	0	0
61	sp|P12830|CADH1_HUMAN	Cadherin-1 OS=Homo sapiens GN=CDH1 PE=1 SV=3	0.0145222	0.030485	0.0500409										-0.109402	0.0197514	-0.0203899		-0.0763907	0.0433641	-0.0958656	0.040263			-0.000319256	-0.0262508	0.00456433	0.835524		0	0	0	0	0
63	sp|P08571|CD14_HUMAN	Monocyte differentiation antigen CD14 OS=Homo sapiens GN=CD14 PE=1 SV=2	-0.0114647	-0.0855447	-0.0494592		0.00229416	0.035729	-0.00328148		-0.0266774	0.211335	0.0672858		-0.0457528	0.0178999	-2.5886e-08		-0.0709686	0.00763944	-0.006061	-0.0675019	0.0162238	0.13931	0.00894996	0.000789222	0.0195543	0.590356		0	0	0	0	0
65	sp|P18135|KV312_HUMAN	Ig kappa chain V-III region HAH OS=Homo sapiens PE=2 SV=1	0.0394208	0.0860952	0.0343523		0.00178355	-0.151582	-0.10835		-0.0164157	-0.296144	-0.330203		-0.0151675	-0.425356	-0.428439		0.0205157	0.149063	0.132847	0.0602237	-0.129966	-0.313174	-0.426897	0.140955	-0.133772	0.281386		0	0	0	0	0
69	sp|P80748|LV302_HUMAN	Ig lambda chain V-III region LOI OS=Homo sapiens PE=1 SV=1	0.013119	-0.0907499	-0.177859						-0.0191641	-0.036367	0.017527		0.0664432	-0.12199	0.131924		0.00479362	0.312202	0.308658	-0.134305		-0.00941999	0.00496709	0.31043	0.0429181	0.680541		0	0	0	0	0
72	sp|P02765|FETUA_HUMAN	Alpha-2-HS-glycoprotein OS=Homo sapiens GN=AHSG PE=1 SV=1	0.0166121	-0.519356	-0.540671		0.0262248	-0.421179	-0.510635		-0.0207452	-0.342214	-0.387171						0.00845228	-0.269882	-0.286931	-0.530013	-0.465907	-0.364692		-0.278406	-0.409755	0.00512529		0	0	0	0	0
75	sp|Q96FE7|P3IP1_HUMAN	Phosphoinositide-3-kinase-interacting protein 1 OS=Homo sapiens GN=PIK3IP1 PE=1 SV=2	-0.116666	0.00948598	0.0214947						-0.105184	-0.0495545	-0.0849556		-0.120112	-0.156071	-0.207981		0.083825	0.268655	0.299899	0.0154904		-0.067255	-0.182026	0.284277	0.0126216	0.906799		0	0	0	0	0
82	sp|P05090|APOD_HUMAN	Apolipoprotein D OS=Homo sapiens GN=APOD PE=1 SV=1	-0.177415	0.673837	0.618854						-0.00961745	-0.194386	-0.20611		0.0460085	-0.406553	-0.423363		-0.0915533	0.604688	0.60088	0.646345		-0.200248	-0.414958	0.602784	0.158481	0.602026		0	0	0	0	0
84	sp|P01861|IGHG4_HUMAN	Ig gamma-4 chain C region OS=Homo sapiens GN=IGHG4 PE=1 SV=1					0.0152805	-0.0731223	-0.00579451		-0.0567677	-0.183157	0.0865137		0.0118241	-0.201519	-0.214143						-0.0394584	-0.0483216	-0.207831		-0.098537	0.213469		0	0	0	0	0
88	sp|P36955|PEDF_HUMAN	Pigment epithelium-derived factor OS=Homo sapiens GN=SERPINF1 PE=1 SV=3	-0.0402262	-0.390282	-0.350336		-0.12102	0.12734	-0.509186		0.0384954	0.140237	0.101204									-0.370309	-0.190923	0.12072			-0.146837	0.413673		0	0	0	0	0
89	sp|P06314|KV404_HUMAN	Ig kappa chain V-IV region B17 OS=Homo sapiens PE=2 SV=1	0.0545762	-0.0252914	-0.0218836		0.0684018	0.0947138	0.0994096		-0.00109766	-0.0664028	-0.0901147		0.0312499	-0.147094	-0.19995		-0.0473693	0.125606	0.0907623	-0.0235875	0.0970617	-0.0782587	-0.173522	0.108184	-0.0140244	0.805643		0	0	0	0	0
91	sp|P0CG04|LAC1_HUMAN	Ig lambda-1 chain C regions OS=Homo sapiens GN=IGLC1 PE=1 SV=1	0.133816	0.0141228	-0.0451865		-0.0119747	-0.0851463	-0.021618		0.0635259	-0.224127	-0.295732		-0.0270563	-0.274765	-0.179266		-0.0460768	0.458922	0.422928	-0.0155318	-0.0533821	-0.25993	-0.227016	0.440925	-0.0229869	0.863357		0	0	0	0	0
92	sp|P43251|BTD_HUMAN	Biotinidase OS=Homo sapiens GN=BTD PE=1 SV=2	0.0537727	-0.0270905	0.0385938										0.0290555	0.0983741	0.101177		-0.0150155	0.0924879	-0.114935	0.00575166			0.0997754	-0.0112236	0.0314345	0.458621		0	0	0	0	0
96	sp|P01593|KV101_HUMAN	Ig kappa chain V-I region AG OS=Homo sapiens PE=1 SV=1	0.0129597	-0.0600885	0.0303629		0.0632272	-0.0482073	-0.0779734		0.0606703	0.102129	-0.0230983		0.0407303	-0.235461	-0.193308		-0.00333965	0.130097	0.0490779	-0.0148628	-0.0630903	0.0395153	-0.214385	0.0895877	-0.0326469	0.565345		0	0	0	0	0
97	sp|P10153|RNAS2_HUMAN	Non-secretory ribonuclease OS=Homo sapiens GN=RNASE2 PE=1 SV=2	-0.025586	0.147489	0.121142						-0.0732315	0.0622936	-0.145791		-0.145793	-0.273052	-0.143637		0.127382	0.102134	0.112937	0.134316		-0.0417488	-0.208345	0.107535	-0.00206056	0.980809		0	0	0	0	0
98	sp|P19961|AMY2B_HUMAN	Alpha-amylase 2B OS=Homo sapiens GN=AMY2B PE=1 SV=1	0.0154934	-0.202757	0.0400958										0.113028	-0.0621194	0.0642062		-0.0536836	-0.00504027	0.141234	-0.0813307			0.0010434	0.0680971	-0.00406341	0.933654		0	0	0	0	0
103	sp|P04208|LV106_HUMAN	Ig lambda chain V-I region WAH OS=Homo sapiens PE=1 SV=1	-0.00116467	-0.0434616	-0.0439371		-0.04365	0.0960312	0.0603649		-0.0408081	0.103157	0.10673		-0.0296021	-0.0465541	-0.0846074		-0.162632	-0.121647	-0.204815	-0.0436994	0.078198	0.104943	-0.0655807	-0.163231	-0.0178739	0.734701		0	0	0	0	0
106	sp|P17900|SAP3_HUMAN	Ganglioside GM2 activator OS=Homo sapiens GN=GM2A PE=1 SV=4	-0.074727	-0.0993323	-0.286149						0.0751829	0.280206	0.0319819		-0.0180554	-0.0581662	-0.1274		0.00702125	0.234786	0.17473	-0.19274		0.156094	-0.0927832	0.204758	0.0188321	0.857039		0	0	0	0	0
118	sp|P00747|PLMN_HUMAN	Plasminogen OS=Homo sapiens GN=PLG PE=1 SV=2	-0.0223586	-0.169895	-0.185206		-0.00779705	-0.0930938	-0.0440612		-0.0283143	-0.164666	-0.172201									-0.177551	-0.0685775	-0.168433			-0.138187	0.0582786		0	0	0	0	0
128	sp|Q8WVN6|SCTM1_HUMAN	Secreted and transmembrane protein 1 OS=Homo sapiens GN=SECTM1 PE=1 SV=2	0.0299137	-0.00616819	0.0933143						-0.015967	-0.0191298	-0.105182		0.0813658	0.0221563	0.0180503		0.0689231	-0.175902	-0.126632	0.043573		-0.0621561	0.0201033	-0.151267	-0.0374367	0.459206		0	0	0	0	0
132	sp|P06316|LV107_HUMAN	Ig lambda chain V-I region BL2 OS=Homo sapiens PE=2 SV=1					-0.074388	0.0086903	0.0969687		-0.015218	-0.118919	0.078498		0.00798725	0.0580189	0.0377828		-0.0736063	0.138681	0.148667		0.0528295	-0.0202103	0.0479009	0.143674	0.0560485	0.194164		0	0	0	0	0
162	sp|O14773|TPP1_HUMAN	Tripeptidyl-peptidase 1 OS=Homo sapiens GN=TPP1 PE=1 SV=2	-0.114334	0.111284	-0.0410521										-0.0183583	-0.361547	0.0691689		-0.105343	-0.11087	-0.308051	0.0351158			-0.146189	-0.209461	-0.106845	0.282249		0	0	0	0	0
164	sp|P01764|HV303_HUMAN	Ig heavy chain V-III region VH26 OS=Homo sapiens PE=1 SV=1									0.00295927	-0.0510823	-0.163243		0.0471611	0.246038	0.159872		-0.0367386	-0.0176111	0.00172431			-0.107163	0.202955	-0.00794342	0.0292829	0.779141		0	0	0	0	0
166	sp|P23083|HV103_HUMAN	Ig heavy chain V-I region V35 OS=Homo sapiens PE=1 SV=1					-0.000435335	-0.071596	-0.0359063		0.0406083	-0.327996	-0.284722		-0.0189602	-0.435246	-0.358205						-0.0537512	-0.306359	-0.396725		-0.252279	0.133222		0	0	0	0	0
170	sp|P01777|HV316_HUMAN	Ig heavy chain V-III region TEI OS=Homo sapiens PE=1 SV=1	0.0176658	-0.184677	-0.153542		0.0207854	-0.138492	-0.130574		0.00795523	-0.0992123	-0.218036		-0.0191451	-0.695899	-0.600566		0.0153291	0.137047	0.103445	-0.169109	-0.134533	-0.158624	-0.648233	0.120246	-0.198051	0.187096		0	0	0	0	0
